# Supplementary material for: Impact of Amyloid Pathology in Mild Cognitive Impairment Subjects: The Longitudinal Cognition and Surface Morphometry Data
Source: Int J Mol Sci. 2022 Nov 23;23(23):14635. doi: 10.3390/ijms232314635 (PMC9738566; doi:10.3390/ijms232314635)
Supplement: Supplementary file 1 [file ijms-23-14635-s001.zip]

Archive with 1 entries (1 files):
- ijms-1926831-supplementary.pdf
